# Supplementary material for: Development of a Novel, Potent, and Selective Sialyltransferase Inhibitor for Suppressing Cancer Metastasis
Source: Int J Mol Sci. 2024 Apr 12;25(8):4283. doi: 10.3390/ijms25084283 (PMC11050067; doi:10.3390/ijms25084283)
Supplement: Supplementary file 1 [file ijms-25-04283-s001.zip]

Archive with 1 entries (1 files):
- ijms-2922673-supplementary.pdf
